# Supplementary material for: Deceptive Seduction by Femme Fatale Fireflies and Its Avoidance by Males of a Synchronous Firefly Species (Coleoptera: Lampyridae)
Source: Insects. 2024 Jan 22;15(1):78. doi: 10.3390/insects15010078 (PMC10816684; doi:10.3390/insects15010078)
Supplement: Supplementary file 1 [file insects-15-00078-s001.zip]

Archive with 1 entries (1 files):
- insects-2769147-supplementary.xlsx
