# Supplementary material for: Deceptive Seduction by Femme Fatale Fireflies and Its Avoidance by Males of a Synchronous Firefly Species (Coleoptera: Lampyridae)
Source: Insects. 2024 Jan 22;15(1):78. doi: 10.3390/insects15010078 (PMC10816684; doi:10.3390/insects15010078)
Supplement: Supplementary file 1 [file insects-15-00078-s001.zip › insects-2769147-supplementary.xlsx]

## Sheet: Data
Database of the paper "Deceptive Seduction by Femme Fatale Fireflies and its Avoidance by Males of a Synchronous Firefly Species (Coleoptera: Lampyridae)" by Y. Maquitico, J. Coronado, A. Luna, A. Vergara & C. Cordero
Female number	Observer	Hour	Date	Num. of males at ≤ 3 m	Num. of communication events	Num. of males at ≤5 cm	Num. of attacks	Num. of successful attacks	Total observation time (s)
1	Y. Maquitico	19:12:00	2023-06-30	5	5	1	1	1	2460
2	J. Coronado	19:15:00		11	8	2	1	1	480
3	Y. Maquitico	19:52:00		8	8	1	1	1	480
4	A. Vergara	20:27:00		*	2	3	1	1	1800
5	A. Vergara	21:04:00		*	0	0	0	-	780
6	J. Coronado	21:08:00		9	5	0	0	-	360
7	A. Vergara	21:15:00		*	1	0	0	-	780
8	A. Vergara	21:33:00		*	1	0	0	-	600
9	Y. Maquitico	19:44:00	2023-07-01	5	5	0	0	-	1200
10	A. Vergara	19:52:00		*	4	0	0	-	720
11	J. Coronado	20:00:00		4	2	1	1	0	900
12	Y. Maquitico	20:09:00		8	8	0	0	-	1020
13	Y. Maquitico	20:55:00		15	10	1	1	0	2040
14	J. Coronado	21:36:00		6	4	0	0	-	780
15	A. Vergara	21:45:00		*	3	0	0	-	300
16	J. Coronado	21:45:00		2	2	1	0	-	300
17	Y. Maquitico	21:50:00		5	3	1	1	0	780
18	A. Vergara	19:45:00	2023-07-02	*	4	1	1	0	1620
19	J. Coronado	19:47:00		7	4	0	0	-	720
20	A. Vergara	19:57:00		*	2	0	0	-	900
21	A. Luna	20:06:00		5	2	1	0	-	360
22	Y. Maquitico	20:07:00		0	0	0	0	-	960
23	Y. Maquitico	20:37:00		16	16	5	1	1	3900
24	J. Coronado	20:39:00		3	1	0	0	-	240
25	Y. Maquitico	20:41:00		8	3	0	0	-	1200
26	Y. Maquitico	21:00:00		23	17	2	2	0	840
27	Y. Maquitico	21:15:00		24	24	7	3	0	2640
28	Y. Maquitico	19:52:00	2023-07-03	13	10	8	2	0	1500
29	J. Coronado	20:30:00		8	6	0	0	-	1800
30	Y. Maquitico	20:48:00		11	8	5	2	0	1080
31	A. Vergara	20:51:00		*	0	0	0	-	300
32	A. Luna	21:00:00		12	7	0	0	-	1200
33	A. Vergara	21:05:00		*	1	0	0	-	900
34	Y. Maquitico	21:20:00		2	2	0	0	-	420
35	Y. Maquitico	19:58:00	2023-07-04	21	20	1	1	0	660
36	A. Vergara	20:24:00		*	4	2	1	0	2580
37	Y. Maquitico	20:44:00		5	5	1	1	1	240
38	Y. Maquitico	21:05:00		1	0	0	0	-	180
39	Y. Maquitico	21:11:00		20	14	0	0	-	720
40	A. Vergara	21:24:00		*	1	0	1	0	2460
41	Y. Maquitico	21:34:00		8	1	0	0	-	540
42	Y. Maquitico	21:38:00		9	3	0	0	-	840
43	A. Luna	21:41:00		29	19	0	0	-	1260
44	Y. Maquitico	21:42:00		14	11	4	3	0	2280
45	J. Coronado	20:00:00	2023-07-05	8	1	0	0	-	1320
46	Y. Maquitico	20:05:00		29	23	5	5	0	5220
47	Y. Maquitico	20:19:00		37	16	2	1	0	5160
48	A. Luna	20:25:00		28	13	4	4	0	4500
49	A. Vergara	21:11:00		*	5	2	0	-	3780
50	Y. Maquitico	22:01:00		0	0	0	0	-	300
51	A. Luna	19:49:00	2023-07-06	10	7	3	2	0	2400
52	J. Coronado	19:51:00		11	3	0	0	-	2700
53	Y. Maquitico	19:53:00		12	8	2	1	0	1560
54	A. Vergara	20:26:00		*	12	4	1	0	2040
55	A. Vergara	20:50:00		*	2	0	0	-	3960
56	Y. Maquitico	20:57:00		80	31	6	1	0	3900
57	A. Vergara	21:27:00		*	1	0	0	-	1620
58	J. Coronado	21:45:00		24	9	2	1	0	3000
59	Y. Maquitico	21:48:00		32	12	4	0	-	3000
60	A. Vergara	22:00:00		*	4	0	0	-	1980
61	Y. Maquitico	22:20:00		24	5	2	0	-	840
62	A. Vergara	22:30:00		*	1	1	0	-	240
63	Y. Maquitico	20:52:00	2023-07-07	4	1	0	0	-	720
64	Y. Maquitico	20:08:00	2023-07-08	21	12	3	3	0	3240
65	Y. Maquitico	20:10:00		2	2	0	0	-	3120
66	Y. Maquitico	20:19:00		12	7	2	1	0	2580
67	Y. Maquitico	20:22:00		10	10	2	2	0	2400
68	Y. Maquitico	20:46:00	2023-07-09	4	3	2	1	0	600
69	Y. Maquitico	20:23:00	2023-07-10	36	35	6	2	0	3180
70	Y. Maquitico	19:38:00	2023-07-11	28	28	5	6	0	4860
71	Y. Maquitico	19:56:00	2023-07-12	13	4	0	1	0	2340
72	Y. Maquitico	20:34:00		2	1	0	0	-	600
73	J. Coronado	20:37:00		12	4	0	0	-	2520
74	Y. Maquitico	20:37:00		1	0	0	0	-	480
75	Y. Maquitico	20:28:00	2023-07-13	58	15	1	2	0	4920
76	Y. Maquitico	22:31:00	2023-07-14	5	1	0	0	-	1380
77	Y. Maquitico	22:40:00		7	7	1	1	1	360
78	A. Vergara	20:47:00	2023-07-15	*	0	0	0	-	5580
79	Y. Maquitico	21:00:00		27	10	1	2	0	5100
80	Y. Maquitico	19:42:00	2023-07-16	7	6	3	1	1	300
81	Y. Maquitico	20:00:00		30	7	1	0	-	8580
82	Y. Maquitico	20:03:00		20	4	1	0	-	8400
83	J. Coronado	20:23:00		2	2	1	1	1	900
84	A. Vergara	20:34:00		*	3	3	0	-	5160
85	Y. Maquitico	20:50:00		15	5	1	0	-	5580
86	Y. Maquitico	20:04:00	2023-07-19	1	0	0	0	-	240
87	Y. Maquitico	21:05:00		12	5	0	1	0	1500
88	Y. Maquitico	19:47:00	2023-07-21	19	7	3	1	0	7980
89	Y. Maquitico	19:50:00		10	8	4	2	0	7800
90	Y. Maquitico	20:30:00		4	1	0	0	-	5400
91	Y. Maquitico	19:48:00	2023-07-22	12	0	0	0	-	3900
92	A. Vergara	19:50:00		*	3	0	0	-	3600

## Sheet: Legend
	Date: day/month/year.
	Num. of males at ≤ 3 m: This variable contains the number of male Photinus palaciosi that passed within 3 m or less from the focal female Photuris lugubris. The data from one researcher (*) that counted the number male P. palaciosi passing at a distance ≤ 5 m from a female P. lugubris were excluded from the analyses.
	Num. of communication events: This variable contains the number of communication events that the focal female P. lugubris maintained during her observation period. An event of communication was considered to occur when individual A (Photinus flying male or Photuris perched female) responded with a flash or glow to a signal emitted by individual B (Photuris perched female or Photinus flying male) …
	Number of males at ≤ 5 cm: This variable contains the number of male P. palaciosi that approached a female P. lugubris as close as 5 cm or less. This is the distance from a male at which females initiated most of the observed attacks (in this study and in observations of the two previous years).
	Num. of attacks: This variable contains the number of times a female P. lugubris attempted to attack a male P. palaciosi who was at 5 cm or less from her. We consider that an attempt of attack occurred when the female suddenly approached a nearby male, either walking or jumping.
	Num. of successful attacks: This variable contains the number of attacks that resulted in the capture of a P. palaciosi male by a female P. lugubris.
	Total observation time: Total number of seconds that the focal female P. lugubris was observed during the hunting period.
